# Supplementary material for: Molecular Characterization of Chemosensory Protein (CSP) Genes and the Involvement of AgifCSP5 in the Perception of Host Location in the Aphid Parasitoid Aphidius gifuensis
Source: Int J Mol Sci. 2024 Jun 9;25(12):6392. doi: 10.3390/ijms25126392 (PMC11204085; doi:10.3390/ijms25126392)
Supplement: Supplementary file 1 [file ijms-25-06392-s001.zip]

Archive with 2 entries (2 files):
- Supplementary data S1.xlsx
- Supplementary data S2.pdf
