# Supplementary material for: Molecular Characterization of Chemosensory Protein (CSP) Genes and the Involvement of AgifCSP5 in the Perception of Host Location in the Aphid Parasitoid Aphidius gifuensis
Source: Int J Mol Sci. 2024 Jun 9;25(12):6392. doi: 10.3390/ijms25126392 (PMC11204085; doi:10.3390/ijms25126392)
Supplement: Supplementary file 1 [file ijms-25-06392-s001.zip › Supplementary data S1.xlsx]

## Sheet: Sheet1
Supplementary data S1: Sequence alignment for each other
qseqid	sseqid	pident	evalue	qstart	qend	sequence	sstart	send	sequence
CSP1	CSP1	100	1.96e-80	1	106	EEKLSSKYDDIDVDKILQNNRVLTNYIKCILGEGSCTAEGRELKKTLPDAIRSQCSKCDAKQKSMVNKVINHLITKRPTDWDRLAKKFDPMGEYKKSFEAQAGKTA	1	106	EEKLSSKYDDIDVDKILQNNRVLTNYIKCILGEGSCTAEGRELKKTLPDAIRSQCSKCDAKQKSMVNKVINHLITKRPTDWDRLAKKFDPMGEYKKSFEAQAGKTA
CSP2	CSP2	100	2.91e-83	1	111	KPANQYTNKYDDINLDEILGNKRILNNYIKCLLEQGSCTPEGTELKMRLPDALETGCSKCNEKQKAGAKKMIEHLIKNDRDKWDKLMEKYDPESKYRTKFEDELKTLSVSA	1	111	KPANQYTNKYDDINLDEILGNKRILNNYIKCLLEQGSCTPEGTELKMRLPDALETGCSKCNEKQKAGAKKMIEHLIKNDRDKWDKLMEKYDPESKYRTKFEDELKTLSVSA
CSP3	CSP3	100	4.91e-72	1	96	ADDESESRGFSSGVSSGQIEAALKNDRYLKRQLQCALGTQPCDAVGKKLKELAPQVLRNNCVKCTPDELNQIRKVLITIQNRFPKEFGMILRQYRI	1	96	ADDESESRGFSSGVSSGQIEAALKNDRYLKRQLQCALGTQPCDAVGKKLKELAPQVLRNNCVKCTPDELNQIRKVLITIQNRFPKEFGMILRQYRI
CSP4	CSP4	100	1.73e-74	1	98	NELYSNKYDYVEVDDILANPRQREQYYKCFVGTGPCVTADAKFFQEKFPEAIVTKCSKCTPKQLTSFDKLTDWYTTNEPEKYQAVVAKALERISRKSG	1	98	NELYSNKYDYVEVDDILANPRQREQYYKCFVGTGPCVTADAKFFQEKFPEAIVTKCSKCTPKQLTSFDKLTDWYTTNEPEKYQAVVAKALERISRKSG
CSP5	CSP5	100	8.77e-80	1	105	QEKYSDKYDSVMNVEEILDNDDARNSYYNCFMGTSSCPNEAAEYFKGNMAEAVVTSCSRCTEWQISAFDKIASWYSEHDENAWNAFVTKFIDEAKAKNIVTPSRK	1	105	QEKYSDKYDSVMNVEEILDNDDARNSYYNCFMGTSSCPNEAAEYFKGNMAEAVVTSCSRCTEWQISAFDKIASWYSEHDENAWNAFVTKFIDEAKAKNIVTPSRK
CSP6	CSP6	100	7.33e-85	1	112	NMWPKKDHYNTRWDKMNLDKILENKRLLRYYFNCLMSKGPCPPDGQVLKKNLPEALKTACEKCSKSQKDGGIKVIKYLREYEPKIFEILASKYDPKGTYRRRYLKSEADNTT	1	112	NMWPKKDHYNTRWDKMNLDKILENKRLLRYYFNCLMSKGPCPPDGQVLKKNLPEALKTACEKCSKSQKDGGIKVIKYLREYEPKIFEILASKYDPKGTYRRRYLKSEADNTT
CSP7	CSP7	100	3.52e-84	1	112	DNSQMYSTKYDNIDIDEIIKNDRLVNNYVGCLMEEKSCTPDGLELKKNLPDALKNDCASCSDAQKMIAEKMYHYLIDNKINDWMRLEGKYDPDGIYRNHYLGIDGLSTTASI	1	112	DNSQMYSTKYDNIDIDEIIKNDRLVNNYVGCLMEEKSCTPDGLELKKNLPDALKNDCASCSDAQKMIAEKMYHYLIDNKINDWMRLEGKYDPDGIYRNHYLGIDGLSTTASI
CSP8	CSP8	100	4.62e-85	1	112	HPQSTYTTKYDGVDIEMILRNPRLLNNYVNCLLDKGKCTPDGTELKTLLPDAILSECSKCNPKQKEGSERVITFLVKEKPDIWAKLAAKYDPQNTYRVKLQQEAAKRGITLP	1	112	HPQSTYTTKYDGVDIEMILRNPRLLNNYVNCLLDKGKCTPDGTELKTLLPDAILSECSKCNPKQKEGSERVITFLVKEKPDIWAKLAAKYDPQNTYRVKLQQEAAKRGITLP
CSP9	CSP9	100	2.42e-68	1	92	DEVTEKPSVTDEQLSQALNDQRFLKFQIACALNKGPCDAIGIRLKKQVPRVMLGLCPECSSKDLKDIRKFIMHFQTKFPKEFKELTQKFVAG	1	92	DEVTEKPSVTDEQLSQALNDQRFLKFQIACALNKGPCDAIGIRLKKQVPRVMLGLCPECSSKDLKDIRKFIMHFQTKFPKEFKELTQKFVAG
CSP1	CSP2	53.684	5.93e-38	5	99	SSKYDDIDVDKILQNNRVLTNYIKCILGEGSCTAEGRELKKTLPDAIRSQCSKCDAKQKSMVNKVINHLITKRPTDWDRLAKKFDPMGEYKKSFE	7	101	TNKYDDINLDEILGNKRILNNYIKCLLEQGSCTPEGTELKMRLPDALETGCSKCNEKQKAGAKKMIEHLIKNDRDKWDKLMEKYDPESKYRTKFE
CSP2	CSP1	53.684	6.21e-38	7	101	TNKYDDINLDEILGNKRILNNYIKCLLEQGSCTPEGTELKMRLPDALETGCSKCNEKQKAGAKKMIEHLIKNDRDKWDKLMEKYDPESKYRTKFE	5	99	SSKYDDIDVDKILQNNRVLTNYIKCILGEGSCTAEGRELKKTLPDAIRSQCSKCDAKQKSMVNKVINHLITKRPTDWDRLAKKFDPMGEYKKSFE
CSP2	CSP8	52.941	2.33e-41	2	103	PANQYTNKYDDINLDEILGNKRILNNYIKCLLEQGSCTPEGTELKMRLPDALETGCSKCNEKQKAGAKKMIEHLIKNDRDKWDKLMEKYDPESKYRTKFEDE	2	103	PQSTYTTKYDGVDIEMILRNPRLLNNYVNCLLDKGKCTPDGTELKTLLPDAILSECSKCNPKQKEGSERVITFLVKEKPDIWAKLAAKYDPQNTYRVKLQQE
CSP8	CSP2	52.941	2.35e-41	2	103	PQSTYTTKYDGVDIEMILRNPRLLNNYVNCLLDKGKCTPDGTELKTLLPDAILSECSKCNPKQKEGSERVITFLVKEKPDIWAKLAAKYDPQNTYRVKLQQE	2	103	PANQYTNKYDDINLDEILGNKRILNNYIKCLLEQGSCTPEGTELKMRLPDALETGCSKCNEKQKAGAKKMIEHLIKNDRDKWDKLMEKYDPESKYRTKFEDE
CSP2	CSP7	47.959	4.63e-35	3	100	ANQYTNKYDDINLDEILGNKRILNNYIKCLLEQGSCTPEGTELKMRLPDALETGCSKCNEKQKAGAKKMIEHLIKNDRDKWDKLMEKYDPESKYRTKF	3	100	SQMYSTKYDNIDIDEIIKNDRLVNNYVGCLMEEKSCTPDGLELKKNLPDALKNDCASCSDAQKMIAEKMYHYLIDNKINDWMRLEGKYDPDGIYRNHY
CSP7	CSP2	47.959	4.67e-35	3	100	SQMYSTKYDNIDIDEIIKNDRLVNNYVGCLMEEKSCTPDGLELKKNLPDALKNDCASCSDAQKMIAEKMYHYLIDNKINDWMRLEGKYDPDGIYRNHY	3	100	ANQYTNKYDDINLDEILGNKRILNNYIKCLLEQGSCTPEGTELKMRLPDALETGCSKCNEKQKAGAKKMIEHLIKNDRDKWDKLMEKYDPESKYRTKF
CSP7	CSP8	47.826	7.14e-34	6	97	YSTKYDNIDIDEIIKNDRLVNNYVGCLMEEKSCTPDGLELKKNLPDALKNDCASCSDAQKMIAEKMYHYLIDNKINDWMRLEGKYDPDGIYR	6	97	YTTKYDGVDIEMILRNPRLLNNYVNCLLDKGKCTPDGTELKTLLPDAILSECSKCNPKQKEGSERVITFLVKEKPDIWAKLAAKYDPQNTYR
CSP8	CSP7	47.826	7.14e-34	6	97	YTTKYDGVDIEMILRNPRLLNNYVNCLLDKGKCTPDGTELKTLLPDAILSECSKCNPKQKEGSERVITFLVKEKPDIWAKLAAKYDPQNTYR	6	97	YSTKYDNIDIDEIIKNDRLVNNYVGCLMEEKSCTPDGLELKKNLPDALKNDCASCSDAQKMIAEKMYHYLIDNKINDWMRLEGKYDPDGIYR
CSP6	CSP8	47	8.61e-31	9	108	YNTRWDKMNLDKILENKRLLRYYFNCLMSKGPCPPDGQVLKKNLPEALKTACEKCSKSQKDGGIKVIKYLREYEPKIFEILASKYDPKGTYRRRYLKSEA	6	104	YTTKYDGVDIEMILRNPRLLNNYVNCLLDKGKCTPDGTELKTLLPDAILSECSKCNPKQKEGSERVITFLVKEKPDIWAKLAAKYDPQNTYRVK-LQQEA
CSP8	CSP6	47	8.61e-31	6	104	YTTKYDGVDIEMILRNPRLLNNYVNCLLDKGKCTPDGTELKTLLPDAILSECSKCNPKQKEGSERVITFLVKEKPDIWAKLAAKYDPQNTYRVK-LQQEA	9	108	YNTRWDKMNLDKILENKRLLRYYFNCLMSKGPCPPDGQVLKKNLPEALKTACEKCSKSQKDGGIKVIKYLREYEPKIFEILASKYDPKGTYRRRYLKSEA
CSP1	CSP8	46	2.01e-35	5	104	SSKYDDIDVDKILQNNRVLTNYIKCILGEGSCTAEGRELKKTLPDAIRSQCSKCDAKQKSMVNKVINHLITKRPTDWDRLAKKFDPMGEYKKSFEAQAGK	7	106	TTKYDGVDIEMILRNPRLLNNYVNCLLDKGKCTPDGTELKTLLPDAILSECSKCNPKQKEGSERVITFLVKEKPDIWAKLAAKYDPQNTYRVKLQQEAAK
CSP8	CSP1	46	2.12e-35	7	106	TTKYDGVDIEMILRNPRLLNNYVNCLLDKGKCTPDGTELKTLLPDAILSECSKCNPKQKEGSERVITFLVKEKPDIWAKLAAKYDPQNTYRVKLQQEAAK	5	104	SSKYDDIDVDKILQNNRVLTNYIKCILGEGSCTAEGRELKKTLPDAIRSQCSKCDAKQKSMVNKVINHLITKRPTDWDRLAKKFDPMGEYKKSFEAQAGK
CSP1	CSP7	43.434	3.61e-33	5	103	SSKYDDIDVDKILQNNRVLTNYIKCILGEGSCTAEGRELKKTLPDAIRSQCSKCDAKQKSMVNKVINHLITKRPTDWDRLAKKFDPMGEYKKSFEAQAG	7	105	STKYDNIDIDEIIKNDRLVNNYVGCLMEEKSCTPDGLELKKNLPDALKNDCASCSDAQKMIAEKMYHYLIDNKINDWMRLEGKYDPDGIYRNHYLGIDG
CSP7	CSP1	43.434	3.81e-33	7	105	STKYDNIDIDEIIKNDRLVNNYVGCLMEEKSCTPDGLELKKNLPDALKNDCASCSDAQKMIAEKMYHYLIDNKINDWMRLEGKYDPDGIYRNHYLGIDG	5	103	SSKYDDIDVDKILQNNRVLTNYIKCILGEGSCTAEGRELKKTLPDAIRSQCSKCDAKQKSMVNKVINHLITKRPTDWDRLAKKFDPMGEYKKSFEAQAG
CSP6	CSP7	43.269	9.67e-29	9	112	YNTRWDKMNLDKILENKRLLRYYFNCLMSKGPCPPDGQVLKKNLPEALKTACEKCSKSQKDGGIKVIKYLREYEPKIFEILASKYDPKGTYRRRYLKSEADNTT	6	109	YSTKYDNIDIDEIIKNDRLVNNYVGCLMEEKSCTPDGLELKKNLPDALKNDCASCSDAQKMIAEKMYHYLIDNKINDWMRLEGKYDPDGIYRNHYLGIDGLSTT
CSP7	CSP6	43.269	9.67e-29	6	109	YSTKYDNIDIDEIIKNDRLVNNYVGCLMEEKSCTPDGLELKKNLPDALKNDCASCSDAQKMIAEKMYHYLIDNKINDWMRLEGKYDPDGIYRNHYLGIDGLSTT	9	112	YNTRWDKMNLDKILENKRLLRYYFNCLMSKGPCPPDGQVLKKNLPEALKTACEKCSKSQKDGGIKVIKYLREYEPKIFEILASKYDPKGTYRRRYLKSEADNTT
CSP2	CSP6	42.268	1.15e-28	4	100	NQYTNKYDDINLDEILGNKRILNNYIKCLLEQGSCTPEGTELKMRLPDALETGCSKCNEKQKAGAKKMIEHLIKNDRDKWDKLMEKYDPESKYRTKF	7	103	DHYNTRWDKMNLDKILENKRLLRYYFNCLMSKGPCPPDGQVLKKNLPEALKTACEKCSKSQKDGGIKVIKYLREYEPKIFEILASKYDPKGTYRRRY
CSP6	CSP2	42.268	1.16e-28	7	103	DHYNTRWDKMNLDKILENKRLLRYYFNCLMSKGPCPPDGQVLKKNLPEALKTACEKCSKSQKDGGIKVIKYLREYEPKIFEILASKYDPKGTYRRRY	4	100	NQYTNKYDDINLDEILGNKRILNNYIKCLLEQGSCTPEGTELKMRLPDALETGCSKCNEKQKAGAKKMIEHLIKNDRDKWDKLMEKYDPESKYRTKF
CSP4	CSP5	40.206	1.02e-26	2	97	ELYSNKYDYV-EVDDILANPRQREQYYKCFVGTGPCVTADAKFFQEKFPEAIVTKCSKCTPKQLTSFDKLTDWYTTNEPEKYQAVVAKALERISRKS	2	98	EKYSDKYDSVMNVEEILDNDDARNSYYNCFMGTSSCPNEAAEYFKGNMAEAVVTSCSRCTEWQISAFDKIASWYSEHDENAWNAFVTKFIDEAKAKN
CSP5	CSP4	40.206	1.09e-26	2	98	EKYSDKYDSVMNVEEILDNDDARNSYYNCFMGTSSCPNEAAEYFKGNMAEAVVTSCSRCTEWQISAFDKIASWYSEHDENAWNAFVTKFIDEAKAKN	2	97	ELYSNKYDYV-EVDDILANPRQREQYYKCFVGTGPCVTADAKFFQEKFPEAIVTKCSKCTPKQLTSFDKLTDWYTTNEPEKYQAVVAKALERISRKS
CSP3	CSP9	39.024	1.97e-22	13	94	GVSSGQIEAALKNDRYLKRQLQCALGTQPCDAVGKKLKELAPQVLRNNCVKCTPDELNQIRKVLITIQNRFPKEFGMILRQY	8	89	SVTDEQLSQALNDQRFLKFQIACALNKGPCDAIGIRLKKQVPRVMLGLCPECSSKDLKDIRKFIMHFQTKFPKEFKELTQKF
CSP9	CSP3	39.024	1.89e-22	8	89	SVTDEQLSQALNDQRFLKFQIACALNKGPCDAIGIRLKKQVPRVMLGLCPECSSKDLKDIRKFIMHFQTKFPKEFKELTQKF	13	94	GVSSGQIEAALKNDRYLKRQLQCALGTQPCDAVGKKLKELAPQVLRNNCVKCTPDELNQIRKVLITIQNRFPKEFGMILRQY
CSP1	CSP6	38.298	5.6e-26	5	98	SSKYDDIDVDKILQNNRVLTNYIKCILGEGSCTAEGRELKKTLPDAIRSQCSKCDAKQKSMVNKVINHLITKRPTDWDRLAKKFDPMGEYKKSF	10	103	NTRWDKMNLDKILENKRLLRYYFNCLMSKGPCPPDGQVLKKNLPEALKTACEKCSKSQKDGGIKVIKYLREYEPKIFEILASKYDPKGTYRRRY
CSP6	CSP1	38.298	5.92e-26	10	103	NTRWDKMNLDKILENKRLLRYYFNCLMSKGPCPPDGQVLKKNLPEALKTACEKCSKSQKDGGIKVIKYLREYEPKIFEILASKYDPKGTYRRRY	5	98	SSKYDDIDVDKILQNNRVLTNYIKCILGEGSCTAEGRELKKTLPDAIRSQCSKCDAKQKSMVNKVINHLITKRPTDWDRLAKKFDPMGEYKKSF
CSP1	CSP4	36.782	4.01e-19	2	87	EKLSSKYDDIDVDKILQNNRVLTNYIKCILGEGSC-TAEGRELKKTLPDAIRSQCSKCDAKQKSMVNKVINHLITKRPTDWDRLAKK	2	88	ELYSNKYDYVEVDDILANPRQREQYYKCFVGTGPCVTADAKFFQEKFPEAIVTKCSKCTPKQLTSFDKLTDWYTTNEPEKYQAVVAK
CSP4	CSP1	36.782	3.7e-19	2	88	ELYSNKYDYVEVDDILANPRQREQYYKCFVGTGPCVTADAKFFQEKFPEAIVTKCSKCTPKQLTSFDKLTDWYTTNEPEKYQAVVAK	2	87	EKLSSKYDDIDVDKILQNNRVLTNYIKCILGEGSC-TAEGRELKKTLPDAIRSQCSKCDAKQKSMVNKVINHLITKRPTDWDRLAKK
CSP1	CSP9	34.177	3.49e-14	10	88	DIDVDKILQNNRVLTNYIKCILGEGSCTAEGRELKKTLPDAIRSQCSKCDAKQKSMVNKVINHLITKRPTDWDRLAKKF	11	89	DEQLSQALNDQRFLKFQIACALNKGPCDAIGIRLKKQVPRVMLGLCPECSSKDLKDIRKFIMHFQTKFPKEFKELTQKF
CSP9	CSP1	34.177	3.03e-14	11	89	DEQLSQALNDQRFLKFQIACALNKGPCDAIGIRLKKQVPRVMLGLCPECSSKDLKDIRKFIMHFQTKFPKEFKELTQKF	10	88	DIDVDKILQNNRVLTNYIKCILGEGSCTAEGRELKKTLPDAIRSQCSKCDAKQKSMVNKVINHLITKRPTDWDRLAKKF
CSP2	CSP4	34.118	9.59e-18	6	89	YTNKYDDINLDEILGNKRILNNYIKCLLEQGSC-TPEGTELKMRLPDALETGCSKCNEKQKAGAKKMIEHLIKNDRDKWDKLMEK	4	88	YSNKYDYVEVDDILANPRQREQYYKCFVGTGPCVTADAKFFQEKFPEAIVTKCSKCTPKQLTSFDKLTDWYTTNEPEKYQAVVAK
CSP4	CSP8	34.118	4.68e-18	4	88	YSNKYDYVEVDDILANPRQREQYYKCFVGTGPCVTADAKFFQEKFPEAIVTKCSKCTPKQLTSFDKLTDWYTTNEPEKYQAVVAK	6	89	YTTKYDGVDIEMILRNPRLLNNYVNCLLDKGKC-TPDGTELKTLLPDAILSECSKCNPKQKEGSERVITFLVKEKPDIWAKLAAK
CSP4	CSP2	34.118	8.47e-18	4	88	YSNKYDYVEVDDILANPRQREQYYKCFVGTGPCVTADAKFFQEKFPEAIVTKCSKCTPKQLTSFDKLTDWYTTNEPEKYQAVVAK	6	89	YTNKYDDINLDEILGNKRILNNYIKCLLEQGSC-TPEGTELKMRLPDALETGCSKCNEKQKAGAKKMIEHLIKNDRDKWDKLMEK
CSP8	CSP4	34.118	5.35e-18	6	89	YTTKYDGVDIEMILRNPRLLNNYVNCLLDKGKC-TPDGTELKTLLPDAILSECSKCNPKQKEGSERVITFLVKEKPDIWAKLAAK	4	88	YSNKYDYVEVDDILANPRQREQYYKCFVGTGPCVTADAKFFQEKFPEAIVTKCSKCTPKQLTSFDKLTDWYTTNEPEKYQAVVAK
CSP2	CSP5	32.258	2.44e-17	5	95	QYTNKYDDI-NLDEILGNKRILNNYIKCLLEQGSCTPEGTE-LKMRLPDALETGCSKCNEKQKAGAKKMIEHLIKNDRDKWDKLMEKYDPESK	3	95	KYSDKYDSVMNVEEILDNDDARNSYYNCFMGTSSCPNEAAEYFKGNMAEAVVTSCSRCTEWQISAFDKIASWYSEHDENAWNAFVTKFIDEAK
CSP5	CSP2	32.258	2.31e-17	3	95	KYSDKYDSVMNVEEILDNDDARNSYYNCFMGTSSCPNEAAEYFKGNMAEAVVTSCSRCTEWQISAFDKIASWYSEHDENAWNAFVTKFIDEAK	5	95	QYTNKYDDI-NLDEILGNKRILNNYIKCLLEQGSCTPEGTE-LKMRLPDALETGCSKCNEKQKAGAKKMIEHLIKNDRDKWDKLMEKYDPESK
CSP6	CSP9	31.169	1.49e-11	17	93	NLDKILENKRLLRYYFNCLMSKGPCPPDGQVLKKNLPEALKTACEKCSKSQKDGGIKVIKYLREYEPKIFEILASKY	13	89	QLSQALNDQRFLKFQIACALNKGPCDAIGIRLKKQVPRVMLGLCPECSSKDLKDIRKFIMHFQTKFPKEFKELTQKF
CSP9	CSP6	31.169	1.23e-11	13	89	QLSQALNDQRFLKFQIACALNKGPCDAIGIRLKKQVPRVMLGLCPECSSKDLKDIRKFIMHFQTKFPKEFKELTQKF	17	93	NLDKILENKRLLRYYFNCLMSKGPCPPDGQVLKKNLPEALKTACEKCSKSQKDGGIKVIKYLREYEPKIFEILASKY
CSP1	CSP5	31.111	5.24e-15	1	88	EEKLSSKYDDI-DVDKILQNNRVLTNYIKCILGEGSCTAEGRE-LKKTLPDAIRSQCSKCDAKQKSMVNKVINHLITKRPTDWDRLAKKF	1	90	QEKYSDKYDSVMNVEEILDNDDARNSYYNCFMGTSSCPNEAAEYFKGNMAEAVVTSCSRCTEWQISAFDKIASWYSEHDENAWNAFVTKF
CSP5	CSP1	31.111	5.19e-15	1	90	QEKYSDKYDSVMNVEEILDNDDARNSYYNCFMGTSSCPNEAAEYFKGNMAEAVVTSCSRCTEWQISAFDKIASWYSEHDENAWNAFVTKF	1	88	EEKLSSKYDDI-DVDKILQNNRVLTNYIKCILGEGSCTAEGRE-LKKTLPDAIRSQCSKCDAKQKSMVNKVINHLITKRPTDWDRLAKKF
CSP4	CSP6	29.412	8.25e-15	4	88	YSNKYDYVEVDDILANPRQREQYYKCFVGTGPCVTADAKFFQEKFPEAIVTKCSKCTPKQLTSFDKLTDWYTTNEPEKYQAVVAK	9	92	YNTRWDKMNLDKILENKRLLRYYFNCLMSKGPC-PPDGQVLKKNLPEALKTACEKCSKSQKDGGIKVIKYLREYEPKIFEILASK
CSP6	CSP4	29.412	9.43e-15	9	92	YNTRWDKMNLDKILENKRLLRYYFNCLMSKGPC-PPDGQVLKKNLPEALKTACEKCSKSQKDGGIKVIKYLREYEPKIFEILASK	4	88	YSNKYDYVEVDDILANPRQREQYYKCFVGTGPCVTADAKFFQEKFPEAIVTKCSKCTPKQLTSFDKLTDWYTTNEPEKYQAVVAK
CSP5	CSP7	29.213	7.22e-13	2	90	EKYSDKYDSVMNVEEILDNDDARNSYYNCFMGTSSCPNEAAEYFKGNMAEAVVTSCSRCTEWQISAFDKIASWYSEHDENAWNAFVTKF	4	90	QMYSTKYDNI-DIDEIIKNDRLVNNYVGCLMEEKSCTPDGLE-LKKNLPDALKNDCASCSDAQKMIAEKMYHYLIDNKINDWMRLEGKY
CSP7	CSP5	29.213	7.7e-13	4	90	QMYSTKYDNI-DIDEIIKNDRLVNNYVGCLMEEKSCTPDGLE-LKKNLPDALKNDCASCSDAQKMIAEKMYHYLIDNKINDWMRLEGKY	2	90	EKYSDKYDSVMNVEEILDNDDARNSYYNCFMGTSSCPNEAAEYFKGNMAEAVVTSCSRCTEWQISAFDKIASWYSEHDENAWNAFVTKF
CSP3	CSP7	28.814	2.63e-09	7	65	SRGFSSGVSSGQIEAALKNDRYLKRQLQCALGTQPCDAVGKKLKELAPQVLRNNCVKCT	3	61	SQMYSTKYDNIDIDEIIKNDRLVNNYVGCLMEEKSCTPDGLELKKNLPDALKNDCASCS
CSP7	CSP3	28.814	3.07e-09	3	61	SQMYSTKYDNIDIDEIIKNDRLVNNYVGCLMEEKSCTPDGLELKKNLPDALKNDCASCS	7	65	SRGFSSGVSSGQIEAALKNDRYLKRQLQCALGTQPCDAVGKKLKELAPQVLRNNCVKCT
CSP2	CSP9	27.848	5.12e-10	12	90	DINLDEILGNKRILNNYIKCLLEQGSCTPEGTELKMRLPDALETGCSKCNEKQKAGAKKMIEHLIKNDRDKWDKLMEKY	11	89	DEQLSQALNDQRFLKFQIACALNKGPCDAIGIRLKKQVPRVMLGLCPECSSKDLKDIRKFIMHFQTKFPKEFKELTQKF
CSP9	CSP2	27.848	4.25e-10	11	89	DEQLSQALNDQRFLKFQIACALNKGPCDAIGIRLKKQVPRVMLGLCPECSSKDLKDIRKFIMHFQTKFPKEFKELTQKF	12	90	DINLDEILGNKRILNNYIKCLLEQGSCTPEGTELKMRLPDALETGCSKCNEKQKAGAKKMIEHLIKNDRDKWDKLMEKY
CSP8	CSP9	27.778	1.12e-08	19	90	LRNPRLLNNYVNCLLDKGKCTPDGTELKTLLPDAILSECSKCNPKQKEGSERVITFLVKEKPDIWAKLAAKY	18	89	LNDQRFLKFQIACALNKGPCDAIGIRLKKQVPRVMLGLCPECSSKDLKDIRKFIMHFQTKFPKEFKELTQKF
CSP9	CSP8	27.778	9.2e-09	18	89	LNDQRFLKFQIACALNKGPCDAIGIRLKKQVPRVMLGLCPECSSKDLKDIRKFIMHFQTKFPKEFKELTQKF	19	90	LRNPRLLNNYVNCLLDKGKCTPDGTELKTLLPDAILSECSKCNPKQKEGSERVITFLVKEKPDIWAKLAAKY
CSP5	CSP6	26.667	3.2e-15	1	90	QEKYSDKYDSVMNVEEILDNDDARNSYYNCFMGTSSCPNEAAEYFKGNMAEAVVTSCSRCTEWQISAFDKIASWYSEHDENAWNAFVTKF	6	93	KDHYNTRWDK-MNLDKILENKRLLRYYFNCLMSKGPCPPD-GQVLKKNLPEALKTACEKCSKSQKDGGIKVIKYLREYEPKIFEILASKY
CSP6	CSP5	26.667	3.42e-15	6	93	KDHYNTRWDK-MNLDKILENKRLLRYYFNCLMSKGPCPPD-GQVLKKNLPEALKTACEKCSKSQKDGGIKVIKYLREYEPKIFEILASKY	1	90	QEKYSDKYDSVMNVEEILDNDDARNSYYNCFMGTSSCPNEAAEYFKGNMAEAVVTSCSRCTEWQISAFDKIASWYSEHDENAWNAFVTKF
CSP5	CSP8	25.893	9.78e-15	1	102	QEKYSDKYDSVMNVEEILDNDDARNSYYNCFMGTSSCPNEAAEYFKGNMAEAVVTSCSRCTEWQISAFDKIASWYSEHDENAW----------NAFVTKFIDEAKAKNIVTP	3	112	QSTYTTKYDGV-DIEMILRNPRLLNNYVNCLLDKGKCTPDGTE-LKTLLPDAILSECSKCNPKQKEGSERVITFLVKEKPDIWAKLAAKYDPQNTYRVKLQQEAAKRGITLP
CSP8	CSP5	25.893	1.04e-14	3	112	QSTYTTKYDGV-DIEMILRNPRLLNNYVNCLLDKGKCTPDGTE-LKTLLPDAILSECSKCNPKQKEGSERVITFLVKEKPDIWAKLAAKYDPQNTYRVKLQQEAAKRGITLP	1	102	QEKYSDKYDSVMNVEEILDNDDARNSYYNCFMGTSSCPNEAAEYFKGNMAEAVVTSCSRCTEWQISAFDKIASWYSEHDENAW----------NAFVTKFIDEAKAKNIVTP
CSP1	CSP3	25.882	4.66e-13	4	88	LSSKYDDIDVDKILQNNRVLTNYIKCILGEGSCTAEGRELKKTLPDAIRSQCSKCDAKQKSMVNKVINHLITKRPTDWDRLAKKF	10	94	FSSGVSSGQIEAALKNDRYLKRQLQCALGTQPCDAVGKKLKELAPQVLRNNCVKCTPDELNQIRKVLITIQNRFPKEFGMILRQY
CSP3	CSP1	25.882	4.22e-13	10	94	FSSGVSSGQIEAALKNDRYLKRQLQCALGTQPCDAVGKKLKELAPQVLRNNCVKCTPDELNQIRKVLITIQNRFPKEFGMILRQY	4	88	LSSKYDDIDVDKILQNNRVLTNYIKCILGEGSCTAEGRELKKTLPDAIRSQCSKCDAKQKSMVNKVINHLITKRPTDWDRLAKKF
CSP3	CSP4	25.301	4.82e-10	10	91	FSSGVSSGQIEAALKNDRYLKRQLQCALGTQPC-DAVGKKLKELAPQVLRNNCVKCTPDELNQIRKVLITIQNRFPKEFGMIL	4	86	YSNKYDYVEVDDILANPRQREQYYKCFVGTGPCVTADAKFFQEKFPEAIVTKCSKCTPKQLTSFDKLTDWYTTNEPEKYQAVV
CSP4	CSP3	25.301	4.92e-10	4	86	YSNKYDYVEVDDILANPRQREQYYKCFVGTGPCVTADAKFFQEKFPEAIVTKCSKCTPKQLTSFDKLTDWYTTNEPEKYQAVV	10	91	FSSGVSSGQIEAALKNDRYLKRQLQCALGTQPC-DAVGKKLKELAPQVLRNNCVKCTPDELNQIRKVLITIQNRFPKEFGMIL
CSP4	CSP7	25.287	3.05e-12	2	88	ELYSNKYDYVEVDDILANPRQREQYYKCFVGTGPCVTADAKFFQEKFPEAIVTKCSKCTPKQLTSFDKLTDWYTTNEPEKYQAVVAK	4	89	QMYSTKYDNIDIDEIIKNDRLVNNYVGCLMEEKSC-TPDGLELKKNLPDALKNDCASCSDAQKMIAEKMYHYLIDNKINDWMRLEGK
CSP7	CSP4	25.287	3.49e-12	4	89	QMYSTKYDNIDIDEIIKNDRLVNNYVGCLMEEKSC-TPDGLELKKNLPDALKNDCASCSDAQKMIAEKMYHYLIDNKINDWMRLEGK	2	88	ELYSNKYDYVEVDDILANPRQREQYYKCFVGTGPCVTADAKFFQEKFPEAIVTKCSKCTPKQLTSFDKLTDWYTTNEPEKYQAVVAK
CSP3	CSP6	24.706	1.18e-09	10	94	FSSGVSSGQIEAALKNDRYLKRQLQCALGTQPCDAVGKKLKELAPQVLRNNCVKCTPDELNQIRKVLITIQNRFPKEFGMILRQY	9	93	YNTRWDKMNLDKILENKRLLRYYFNCLMSKGPCPPDGQVLKKNLPEALKTACEKCSKSQKDGGIKVIKYLREYEPKIFEILASKY
CSP3	CSP8	24.706	2.52e-09	10	94	FSSGVSSGQIEAALKNDRYLKRQLQCALGTQPCDAVGKKLKELAPQVLRNNCVKCTPDELNQIRKVLITIQNRFPKEFGMILRQY	6	90	YTTKYDGVDIEMILRNPRLLNNYVNCLLDKGKCTPDGTELKTLLPDAILSECSKCNPKQKEGSERVITFLVKEKPDIWAKLAAKY
CSP6	CSP3	24.706	1.38e-09	9	93	YNTRWDKMNLDKILENKRLLRYYFNCLMSKGPCPPDGQVLKKNLPEALKTACEKCSKSQKDGGIKVIKYLREYEPKIFEILASKY	10	94	FSSGVSSGQIEAALKNDRYLKRQLQCALGTQPCDAVGKKLKELAPQVLRNNCVKCTPDELNQIRKVLITIQNRFPKEFGMILRQY
CSP8	CSP3	24.706	2.94e-09	6	90	YTTKYDGVDIEMILRNPRLLNNYVNCLLDKGKCTPDGTELKTLLPDAILSECSKCNPKQKEGSERVITFLVKEKPDIWAKLAAKY	10	94	FSSGVSSGQIEAALKNDRYLKRQLQCALGTQPCDAVGKKLKELAPQVLRNNCVKCTPDELNQIRKVLITIQNRFPKEFGMILRQY
